# Supplementary material for: Comparison of Capture Hi-C Analytical Pipelines
Source: Front Genet. 2022 Jan 28;13:786501. doi: 10.3389/fgene.2022.786501 (PMC8859814; doi:10.3389/fgene.2022.786501)
Supplement: Supplementary file 4 [file Table1.XLSX]

## Sheet: ST1-validPairs
Supplementary Table 1
			HiCUP		mHiC
	Sample	Sequenced pairs	Before filtering	After filtering	Before filtering	After filtering
HindIII	CD34-1	359402164	230848904	227058304	223334358	218189821
	CD34-2	579211229	353708495	347310014	335240166	328332122
	GM-1	187860498	97084791	95477611	93577596	91451231
	GM-2	93290410	50740281	50065426	48372062	47320008
	GM-3	174797836	91021378	89912257	88797292	86786717
MboII	Cardio-1	475873163	257820057	250149051	220724982	211441594
	Cardio-2	471318663	256451109	248813380	220372931	210989146
	Cardio-3	368533990	198670395	192537022	170574439	163409061
	iPSC-1	383807162	209088143	201955498	172165129	164085101
	iPSC-2	382985245	214318363	207509105	180725989	172112894
	iPSC-3	396393925	215442296	208424840	176825578	168040187

## Sheet: ST2-mHiCuniqMulti
Supplementary Table 2
		Unique				Multi
	Sample	RF	10 kb	100 kb	1 Mb	RF	10 kb	100 kb	1 Mb
HindIII	CD34-1	218177733	207601201	179917164	139093026	12088	127568	426785	865432
	CD34-2	328310421	302098221	254413002	196014651	21701	184929	529643	1093314
	GM-1	91447107	88410294	78579537	62863355	4124	58832	262158	506987
	GM-2	47319009	45750701	40692823	32563899	999	29195	136138	262387
	GM-3	86782455	83900411	74562306	59643699	4262	55614	247523	480461
MboII	Cardio-1	211409355	192682414	162752604	122687669	32239	194039	774085	1851249
	Cardio-2	210958619	190711427	158433929	118086406	30527	191199	767886	1843187
	Cardio-3	163383670	145521696	119033410	87704286	25391	149615	603851	1404700
	iPSC-1	164063532	144098874	108988921	69592745	21569	127697	463903	934073
	iPSC-2	172093821	151214146	115361123	77188806	19073	138764	524366	1103988
	iPSC-3	168016220	146604611	111059792	70387387	23967	127373	432990	878105

## Sheet: ST3_sigInt_diffThresh
Supplementary Table 3
(A) Thresh: qvalue < 0.05 and CHiCAGO score >= 5												(B) Thresh: qvalue < 0.01 and CHiCAGO score >= 10												(C) Thresh: qvalue < 0.001 and CHiCAGO score >= 15
(1) All interactions												(1) All interactions	c											(1) All interactions
	HiCUP					mHiC							HiCUP					mHiC							HiCUP					mHiC
Sample	GOTHiC	CHiCAGO	CHiCANE	CHiCMaxima	GOTHiC(LF)	GOTHiC	CHiCAGO	CHiCANE	CHiCMaxima	GOTHiC(LF)		Sample	GOTHiC	CHiCAGO	CHiCANE	CHiCMaxima	GOTHiC(LF)	GOTHiC	CHiCAGO	CHiCANE	CHiCMaxima	GOTHiC(LF)		Sample	GOTHiC	CHiCAGO	CHiCANE	CHiCMaxima	GOTHiC(LF)	GOTHiC	CHiCAGO	CHiCANE	CHiCMaxima	GOTHiC(LF)
CD34-1	7609061	85725	13608	124240	1696667	7290040	89883	13625	121502	1571018		CD34-1	6101875	10420	7199	-	1687172	5990704	11234	7237	-	1560597		CD34-1	5111119	3428	3514	-	1680693	5018487	3871	3659	-	1553480
CD34-2	10202212	125498	22544	136202	2188366	9585390	126525	22125	132435	2017273		CD34-2	7982094	18929	13262	-	2182035	7810775	19723	13314	-	2017275		CD34-2	6816066	6545	7413	-	2177353	6668540	7350	7618	-	2005563
GM-1	1822128	59881	5240	68732	937600	1777349	59072	5063	67847	919233		GM-1	1618999	5891	2889	-	907955	1578860	5856	2788	-	891269		GM-1	1299623	1553	1460	-	868928	1258632	1567	1427	-	844164
GM-2	893370	43664	2846	50010	616333	843738	41511	2766	49092	580404		GM-2	780638	2974	1533	-	584838	738795	2868	1527	-	550366		GM-2	646665	518	716	-	548294	605158	539	729	-	512131
GM-3	1713926	60163	5037	66894	925881	1683589	56836	4883	65987	895147		GM-3	1522600	5841	2788	-	896311	1496535	5522	2755	-	866505		GM-3	1224504	1515	1428	-	852251	1194502	1446	1414	-	817276
Cardio-1	1657625	75770	7012	38436	183397	1360290	65697	6344	32242	171964		Cardio-1	1407371	1602	3482	-	175067	1142827	1833	3286	-	164050		Cardio-1	1096970	265	1394	-	169894	899049	454	1551	-	159403
Cardio-2	1999505	86367	9445	41935	204880	1652779	75767	8496	34996	196432		Cardio-2	1709050	1990	4795	-	196109	1399794	2627	4487	-	187958		Cardio-2	1352660	337	2112	-	190287	1116930	731	2178	-	182770
Cardio-3	1763310	81466	9507	37454	210463	1465367	68503	8398	31444	196112		Cardio-3	1516646	1647	4860	-	201329	1250556	1617	4364	-	186823		Cardio-3	1222064	278	2186	-	194457	1010858	339	2151	-	180276
iPSC-1	1990236	77572	10592	43532	210941	1599991	70135	9036	35864	193876		iPSC-1	1694656	1717	5368	-	197072	1350126	2289	4655	-	180516		iPSC-1	1357258	309	2350	-	184807	1077560	588	2049	-	169388
iPSC-2	1986254	77712	10222	41182	211801	1630363	68329	8766	33873	197173		iPSC-2	1690398	1670	5018	-	196867	1376765	1790	4197	-	182817		iPSC-2	1354604	299	2004	-	184705	1101515	381	1811	-	172022
iPSC-3	2093357	83279	12114	45211	221055	1669054	75250	10127	36128	207399		iPSC-3	1772276	1989	6226	-	206771	1400788	2817	5378	-	193100		iPSC-3	1425330	333	2798	-	193212	1123655	808	2512	-	180317
(2) Promoter Promoter												(2) Promoter Promoter												(2) Promoter Promoter
	HiCUP					mHiC							HiCUP					mHiC							HiCUP					mHiC
Sample	GOTHiC	CHiCAGO	CHiCANE	CHiCMaxima	GOTHiC(LF)	GOTHiC	CHiCAGO	CHiCANE	CHiCMaxima	GOTHiC(LF)		Sample	GOTHiC	CHiCAGO	CHiCANE	CHiCMaxima	GOTHiC(LF)	GOTHiC	CHiCAGO	CHiCANE	CHiCMaxima	GOTHiC(LF)		Sample	GOTHiC	CHiCAGO	CHiCANE	CHiCMaxima	GOTHiC(LF)	GOTHiC	CHiCAGO	CHiCANE	CHiCMaxima	GOTHiC(LF)
CD34-1	764185	17500	541	11708	396083	553428	17970	535	11680	340905		CD34-1	182356	4279	299	-	396083	175390	4485	303	-	340905		CD34-1	163817	1491	160	-	396083	157485	1614	168	-	340905
CD34-2	1210044	21421	1142	11624	488345	779203	21472	1077	11698	377217		CD34-2	213845	6072	714	-	488345	202751	6103	695	-	377219		CD34-2	194347	2389	468	-	488345	183476	2453	440	-	377217
GM-1	169780	17052	291	7750	233632	165498	16785	282	7572	230806		GM-1	67874	3023	198	-	233632	65695	2935	186	-	230806		GM-1	58766	857	128	-	233632	57051	847	118	-	230806
GM-2	97881	12896	170	5847	159128	92202	12071	161	5520	151763		GM-2	37177	1657	91	-	159128	34875	1553	85	-	151763		GM-2	31367	321	49	-	159128	29275	309	40	-	151763
GM-3	161795	17304	261	7498	230138	158610	16403	247	7390	223963		GM-3	64511	3070	149	-	230138	62958	2824	160	-	223963		GM-3	55906	869	105	-	230138	54654	788	96	-	223963
Cardio-1	74162	11841	242	8281	25109	61902	11997	289	7277	27106		Cardio-1	65663	886	113	-	24654	54574	1303	147	-	26661		Cardio-1	54589	99	42	-	24120	45906	305	83	-	26019
Cardio-2	86678	13293	357	9124	28511	73857	14240	394	8441	31680		Cardio-2	77249	1104	167	-	28079	65578	1874	227	-	31202		Cardio-2	64935	147	80	-	27527	55746	535	127	-	30629
Cardio-3	78593	11455	354	7891	28244	64742	11041	367	7090	28786		Cardio-3	70474	873	171	-	27773	57709	1062	199	-	28289		Cardio-3	59714	125	77	-	27232	49087	208	88	-	27601
iPSC-1	97552	12802	522	10602	33841	79830	13156	519	9679	34987		iPSC-1	87290	1092	255	-	33220	71170	1688	268	-	34333		iPSC-1	73102	168	101	-	32499	59797	451	124	-	33473
iPSC-2	89855	12249	389	9429	29859	73673	12015	377	8317	30859		iPSC-2	80390	1106	192	-	29268	65551	1312	192	-	30223		iPSC-2	67058	147	82	-	28608	54904	254	98	-	29485
iPSC-3	103757	13928	609	11526	36556	85435	14429	631	10357	38459		iPSC-3	92875	1335	318	-	35850	76366	2079	355	-	37710		iPSC-3	78195	212	131	-	35086	64383	652	173	-	36820
(3) Promoter-other												(3) Promoter-other												(3) Promoter-other
	HiCUP					mHiC							HiCUP					mHiC							HiCUP					mHiC
Sample	GOTHiC	CHiCAGO	CHiCANE	CHiCMaxima	GOTHiC(LF)	GOTHiC	CHiCAGO	CHiCANE	CHiCMaxima	GOTHiC(LF)		Sample	GOTHiC	CHiCAGO	CHiCANE	CHiCMaxima	GOTHiC(LF)	GOTHiC	CHiCAGO	CHiCANE	CHiCMaxima	GOTHiC(LF)		Sample	GOTHiC	CHiCAGO	CHiCANE	CHiCMaxima	GOTHiC(LF)	GOTHiC	CHiCAGO	CHiCANE	CHiCMaxima	GOTHiC(LF)
CD34-1	6844876	68225	13067	112532	1300584	6736612	71913	13090	109822	1230113		CD34-1	5919519	6141	6900	-	1291089	5815314	6749	6934	-	1219692		CD34-1	4947302	1937	3354	-	1284610	4861002	2257	3491	-	1212575
CD34-2	8992168	104077	21402	124578	1700021	8806187	105053	21048	120737	1640056		CD34-2	7768249	12857	12548	-	1693690	7608024	13620	12619	-	1640056		CD34-2	6621719	4156	6945	-	1689008	6485064	4897	7178	-	1628346
GM-1	1652348	42829	4949	60982	703968	1611851	42287	4781	60275	688427		GM-1	1551125	2868	2691	-	674323	1513165	2921	2602	-	660463		GM-1	1240857	696	1332	-	635296	1201581	720	1309	-	613358
GM-2	795489	30768	2676	44163	457205	751536	29440	2605	43572	428641		GM-2	743461	1317	1442	-	425710	703920	1315	1442	-	398603		GM-2	615298	197	667	-	389166	575883	230	689	-	360368
GM-3	1552131	42859	4776	59396	695743	1524979	40433	4636	58597	671184		GM-3	1458089	2771	2639	-	666173	1433577	2698	2595	-	642542		GM-3	1168598	646	1323	-	622113	1139848	658	1318	-	593313
Cardio-1	1583463	63929	6770	30155	158288	1298388	53700	6055	24965	144858		Cardio-1	1341708	716	3369	-	150413	1088253	530	3139	-	137389		Cardio-1	1042381	166	1352	-	145774	853143	149	1468	-	133384
Cardio-2	1912827	73074	9088	32811	176369	1578922	61527	8102	26555	164752		Cardio-2	1631801	886	4628	-	168030	1334216	753	4260	-	156756		Cardio-2	1287725	190	2032	-	162760	1061184	196	2051	-	152141
Cardio-3	1684717	70011	9153	29563	182219	1400625	57462	8031	24354	167326		Cardio-3	1446172	774	4689	-	173556	1192847	555	4165	-	158534		Cardio-3	1162350	153	2109	-	167225	961771	131	2063	-	152675
iPSC-1	1892684	64770	10070	32930	177100	1520161	56979	8517	26185	158889		iPSC-1	1607366	625	5113	-	163852	1278956	601	4387	-	146183		iPSC-1	1284156	141	2249	-	152308	1017763	137	1925	-	135915
iPSC-2	1896399	65463	9833	31753	181942	1556690	56314	8389	25556	166314		iPSC-2	1610008	564	4826	-	167599	1311214	478	4005	-	152594		iPSC-2	1287546	152	1922	-	156097	1046611	127	1713	-	142537
iPSC-3	1989600	69351	11505	33685	184499	1583619	60821	9496	25771	168940		iPSC-3	1679401	654	5908	-	170921	1324422	738	5023	-	155390		iPSC-3	1347135	121	2667	-	158126	1059272	156	2339	-	143497

## Sheet: ST4-numOfBaits
Supplementary Table 4
		HiCUP					mHiC
	Sample	GOTHiC	CHiCAGO	CHiCANE	CHiCMaxima	GOTHiC (LF)	GOTHiC	CHiCAGO	CHiCANE	CHiCMaxima	GOTHiC (LF)
HindIII	CD34-1	19002	13945	9912	18922	19000	19004	14770	9997	18916	19000
	CD34-2	19006	14721	16996	18949	19003	19005	15513	16786	18944	19004
	GM-1	18964	15006	4518	17758	18965	18965	15030	4399	17594	18967
	GM-2	18822	13475	2526	16847	18828	18808	13378	2456	16616	18803
	GM-3	18961	14919	4360	17685	18957	18966	14881	4222	17567	18959
MboII	Cardio-1	55635	27969	5209	23269	28417	54114	25094	4913	20648	29739
	Cardio-2	56594	29563	6959	24380	29455	55406	26750	6589	21743	31400
	Cardio-3	55208	26608	7117	22894	29566	53625	23668	6494	20358	30356
	iPSC-1	57773	27023	8071	24771	31145	55950	24254	7028	21845	32756
	iPSC-2	56976	27123	7652	24067	30128	55192	23955	6612	21309	30976
	iPSC-3	58442	27666	9171	25443	32033	56797	24879	7827	22174	34126

## Sheet: ST5-repExact
Supplemetary Table 5
(A) Thresh: q-value < 0.05 and CHiCAGO score >= 5
	HiCUP					mHiC
Sample	GOTHiC	CHiCAGO	CHiCANE	CHiCMaxima	GOTHiC (LF)	GOTHiC	CHiCAGO	CHiCANE	CHiCMaxima	GOTHiC (LF)
CD34	0.44	0.16	0.22	0.04	0.57	0.44	0.16	0.22	0.03	0.56
GM12878	0.5	0.2	0.32	0.08	0.41	0.49	0.2	0.32	0.09	0.4
Cardio	0.33	0.04	0.25	0.05	0.31	0.33	0.05	0.26	0.05	0.3
IPSC	0.31	0.04	0.24	0.05	0.26	0.3	0.05	0.25	0.05	0.26
(B) Thresh: q-value < 0.01 and CHiCAGO score >= 10
	HiCUP					mHiC
Sample	GOTHiC	CHiCAGO	CHiCANE	CHiCMaxima	GOTHiC (LF)	GOTHiC	CHiCAGO	CHiCANE	CHiCMaxima	GOTHiC (LF)
CD34	0.47	0.2	0.22	-	0.57	0.47	0.2	0.23	-	0.56
GM12878	0.5	0.28	0.33	-	0.42	0.5	0.29	0.33	-	0.41
Cardio	0.35	0.08	0.23	-	0.33	0.36	0.14	0.25	-	0.32
IPSC	0.33	0.09	0.23	-	0.28	0.33	0.15	0.24	-	0.28
(C) Thresh: q-value < 0.001 and CHiCAGO score >= 15
	HiCUP					mHiC
Sample	GOTHiC	CHiCAGO	CHiCANE	CHiCMaxima	GOTHiC (LF)	GOTHiC	CHiCAGO	CHiCANE	CHiCMaxima	GOTHiC (LF)
CD34	0.49	0.26	0.23	-	0.57	0.49	0.26	0.24	-	0.56
GM12878	0.51	0.33	0.34	-	0.44	0.5	0.33	0.33	-	0.43
Cardio	0.38	0.19	0.2	-	0.34	0.38	0.29	0.26	-	0.33
IPSC	0.35	0.17	0.21	-	0.3	0.35	0.25	0.23	-	0.3
(D) Avergae Qvalue/Score thresholding (q-value < 0.05 and CHiCAGO score >= 5)
	HiCUP
Sample	GOTHiC	CHiCAGO	CHiCANE	CHiCMaxima	GOTHiC (LF)
CD34	0.46	0.33	0.26	-	0.57
GM12878	0.51	0.37	0.39	-	0.41
Cardio	0.34	0.12	0.31	-	0.33
IPSC	0.33	0.12	0.31	-	0.27

## Sheet: ST6-repExtended_2.5kb
Supplemetary Table 6
(A) Thresh: q-value < 0.05 and CHiCAGO score >= 5
	HiCUP					mHiC
Sample	GOTHiC	CHiCAGO	CHiCANE	CHiCMaxima	GOTHiC (LF)	GOTHiC	CHiCAGO	CHiCANE	CHiCMaxima	GOTHiC (LF)
CD34	0.61	0.24	0.31	0.12	0.65	0.61	0.23	0.31	0.11	0.64
GM12878	0.71	0.26	0.39	0.18	0.53	0.71	0.26	0.38	0.18	0.51
Cardio	0.69	0.12	0.48	0.21	0.51	0.68	0.13	0.47	0.21	0.5
IPSC	0.69	0.13	0.47	0.2	0.46	0.68	0.14	0.46	0.2	0.46
(B) Thresh: q-value < 0.01 and CHiCAGO score >= 10
	HiCUP					mHiC
Sample	GOTHiC	CHiCAGO	CHiCANE	CHiCMaxima	GOTHiC (LF)	GOTHiC	CHiCAGO	CHiCANE	CHiCMaxima	GOTHiC (LF)
CD34	0.62	0.26	0.31	-	0.65	0.63	0.27	0.31	-	0.64
GM12878	0.72	0.32	0.38	-	0.53	0.72	0.33	0.38	-	0.52
Cardio	0.68	0.13	0.45	-	0.52	0.71	0.19	0.44	-	0.52
IPSC	0.7	0.17	0.44	-	0.48	0.66	0.2	0.44	-	0.48
(C) Thresh: q-value < 0.001 and CHiCAGO score >= 15
	HiCUP					mHiC
Sample	GOTHiC	CHiCAGO	CHiCANE	CHiCMaxima	GOTHiC (LF)	GOTHiC	CHiCAGO	CHiCANE	CHiCMaxima	GOTHiC (LF)
CD34	0.65	0.33	0.3	-	0.65	0.65	0.33	0.3	-	0.64
GM12878	0.73	0.37	0.37	-	0.56	0.72	0.37	0.38	-	0.55
Cardio	0.73	0.25	0.4	-	0.54	0.72	0.34	0.42	-	0.53
IPSC	0.73	0.22	0.39	-	0.5	0.72	0.41	0.39	-	0.51

## Sheet: ST7-repExtended_20kb
Supplemetary Table 7
(A) Thresh: q-value < 0.05 and CHiCAGO score >= 5
	HiCUP					mHiC
Sample	GOTHiC	CHiCAGO	CHiCANE	CHiCMaxima	GOTHiC (LF)	GOTHiC	CHiCAGO	CHiCANE	CHiCMaxima	GOTHiC (LF)
CD34	0.69	0.31	0.36	0.27	0.68	0.69	0.3	0.36	0.26	0.67
GM12878	0.83	0.35	0.45	0.34	0.58	0.83	0.35	0.45	0.34	0.56
Cardio	0.8	0.26	0.6	0.33	0.56	0.8	0.28	0.59	0.32	0.56
IPSC	0.81	0.31	0.58	0.32	0.52	0.8	0.33	0.56	0.3	0.57
(B) Thresh: q-value < 0.01 and CHiCAGO score >= 10
	HiCUP					mHiC
Sample	GOTHiC	CHiCAGO	CHiCANE	CHiCMaxima	GOTHiC (LF)	GOTHiC	CHiCAGO	CHiCANE	CHiCMaxima	GOTHiC (LF)
CD34	0.71	0.3	0.36	-	0.68	0.7	0.31	0.36	-	0.67
GM12878	0.84	0.35	0.43	-	0.58	0.84	0.35	0.44	-	0.56
Cardio	0.78	0.15	0.57	-	0.57	0.82	0.21	0.56	-	0.57
IPSC	0.81	0.19	0.54	-	0.54	0.76	0.23	0.54	-	0.54
(C) Thresh: q-value < 0.001 and CHiCAGO score >= 15
	HiCUP					mHiC
Sample	GOTHiC	CHiCAGO	CHiCANE	CHiCMaxima	GOTHiC (LF)	GOTHiC	CHiCAGO	CHiCANE	CHiCMaxima	GOTHiC (LF)
CD34	0.71	0.37	0.34	-	0.68	0.71	0.36	0.34	-	0.67
GM12878	0.84	0.4	0.42	-	0.61	0.84	0.39	0.41	-	0.6
Cardio	0.83	0.4	0.51	-	0.58	0.83	0.38	0.52	-	0.58
IPSC	0.83	0.29	0.5	-	0.55	0.83	0.34	0.49	-	0.56

## Sheet: ST8-regulatoryRep_exact
Supplemetary Table 8
(A) DHS
	HiCUP					mHiC
Sample	GOTHiC	CHiCAGO	CHiCANE	CHiCMaxima	GOTHiC (LF)	GOTHiC	CHiCAGO	CHiCANE	CHiCMaxima	GOTHiC (LF)
CD34	0.45	0.19	0.24	0.04	0.59	0.45	0.18	0.26	0.04	0.58
GM12878	0.55	0.27	0.36	0.1	0.47	0.54	0.26	0.35	0.11	0.45
Cardio	0.4	0.08	0.28	0.07	0.38	0.4	0.09	0.32	0.08	0.37
iPSCs	0.38	0.08	0.31	0.06	0.33	0.37	0.09	0.31	0.07	0.33
(B) H3K27ac
	HiCUP					mHiC
Sample	GOTHiC	CHiCAGO	CHiCANE	CHiCMaxima	GOTHiC (LF)	GOTHiC	CHiCAGO	CHiCANE	CHiCMaxima	GOTHiC (LF)
CD34	0.51	0.19	0.22	0.06	0.62	0.5	0.19	0.24	0.05	0.6
GM12878	0.56	0.29	0.38	0.12	0.49	0.55	0.28	0.38	0.13	0.47
Cardio	0.39	0.06	0.29	0.07	0.37	0.39	0.07	0.28	0.08	0.36
iPSCs	0.38	0.08	0.29	0.07	0.33	0.38	0.1	0.29	0.08	0.34
(C) H3K4me1
	HiCUP					mHiC
Sample	GOTHiC	CHiCAGO	CHiCANE	CHiCMaxima	GOTHiC (LF)	GOTHiC	CHiCAGO	CHiCANE	CHiCMaxima	GOTHiC (LF)
CD34	0.5	0.21	0.25	0.05	0.62	0.49	0.21	0.27	0.05	0.6
GM12878	0.52	0.23	0.35	0.09	0.43	0.51	0.23	0.35	0.11	0.42
Cardio	0.36	0.05	0.26	0.06	0.34	0.36	0.06	0.28	0.07	0.34
iPSCs	0.38	0.08	0.31	0.07	0.34	0.37	0.09	0.3	0.08	0.34
(D) H3K4me3
	HiCUP					mHiC
Sample	GOTHiC	CHiCAGO	CHiCANE	CHiCMaxima	GOTHiC (LF)	GOTHiC	CHiCAGO	CHiCANE	CHiCMaxima	GOTHiC (LF)
CD34	0.51	0.19	0.23	0.06	0.62	0.5	0.18	0.25	0.05	0.59
GM12878	0.56	0.3	0.4	0.14	0.49	0.54	0.3	0.39	0.15	0.46
Cardio	0.43	0.08	0.3	0.09	0.41	0.43	0.12	0.41	0.1	0.42
iPSCs	0.42	0.1	0.33	0.09	0.39	0.43	0.13	0.33	0.11	0.4

## Sheet: ST9-regulatoryRep_2.5kb
Supplemetary Table 9
(A) DHS
	HiCUP					mHiC
Sample	GOTHiC	CHiCAGO	CHiCANE	CHiCMaxima	GOTHiC (LF)	GOTHiC	CHiCAGO	CHiCANE	CHiCMaxima	GOTHiC (LF)
CD34	0.57	0.23	0.28	0.1	0.64	0.56	0.22	0.29	0.08	0.62
GM12878	0.7	0.31	0.4	0.19	0.54	0.69	0.31	0.4	0.19	0.53
Cardio	0.69	0.15	0.45	0.23	0.53	0.68	0.16	0.45	0.24	0.52
iPSCs	0.67	0.14	0.47	0.21	0.47	0.66	0.16	0.45	0.21	0.48
(B) H3K27ac
	HiCUP					mHiC
Sample	GOTHiC	CHiCAGO	CHiCANE	CHiCMaxima	GOTHiC (LF)	GOTHiC	CHiCAGO	CHiCANE	CHiCMaxima	GOTHiC (LF)
CD34	0.61	0.23	0.24	0.13	0.66	0.6	0.23	0.26	0.11	0.64
GM12878	0.69	0.33	0.42	0.2	0.56	0.68	0.33	0.41	0.2	0.54
Cardio	0.69	0.14	0.46	0.23	0.53	0.68	0.15	0.47	0.24	0.52
iPSCs	0.67	0.14	0.44	0.22	0.49	0.65	0.16	0.43	0.23	0.49
(C) H3K4me1
	HiCUP					mHiC
Sample	GOTHiC	CHiCAGO	CHiCANE	CHiCMaxima	GOTHiC (LF)	GOTHiC	CHiCAGO	CHiCANE	CHiCMaxima	GOTHiC (LF)
CD34	0.61	0.25	0.28	0.12	0.66	0.6	0.25	0.3	0.1	0.64
GM12878	0.67	0.27	0.39	0.17	0.51	0.66	0.27	0.38	0.17	0.5
Cardio	0.69	0.13	0.47	0.21	0.51	0.68	0.14	0.47	0.21	0.51
iPSCs	0.68	0.16	0.49	0.22	0.49	0.66	0.17	0.46	0.21	0.49
(D) H3K4me3
	HiCUP					mHiC
Sample	GOTHiC	CHiCAGO	CHiCANE	CHiCMaxima	GOTHiC (LF)	GOTHiC	CHiCAGO	CHiCANE	CHiCMaxima	GOTHiC (LF)
CD34	0.61	0.23	0.26	0.13	0.66	0.6	0.23	0.27	0.11	0.64
GM12878	0.66	0.31	0.43	0.21	0.56	0.65	0.32	0.42	0.21	0.53
Cardio	0.7	0.15	0.4	0.27	0.55	0.69	0.16	0.45	0.27	0.55
iPSCs	0.7	0.18	0.46	0.27	0.53	0.69	0.19	0.45	0.27	0.54

## Sheet: ST10-regulatoryRep_20kb
Supplemetary Table 10
(A) DHS
	HiCUP					mHiC
Sample	GOTHiC	CHiCAGO	CHiCANE	CHiCMaxima	GOTHiC (LF)	GOTHiC	CHiCAGO	CHiCANE	CHiCMaxima	GOTHiC (LF)
CD34	0.69	0.31	0.36	0.26	0.68	0.68	0.3	0.36	0.24	0.67
GM12878	0.83	0.38	0.46	0.34	0.59	0.83	0.37	0.45	0.34	0.58
Cardio	0.81	0.29	0.6	0.33	0.57	0.81	0.31	0.59	0.33	0.57
iPSCs	0.63	0.35	0.47	0.36	0.52	0.64	0.34	0.48	0.33	0.53
(B) H3K27ac
	HiCUP					mHiC
Sample	GOTHiC	CHiCAGO	CHiCANE	CHiCMaxima	GOTHiC (LF)	GOTHiC	CHiCAGO	CHiCANE	CHiCMaxima	GOTHiC (LF)
CD34	0.71	0.31	0.32	0.26	0.7	0.71	0.31	0.33	0.24	0.69
GM12878	0.82	0.4	0.45	0.34	0.61	0.82	0.4	0.45	0.34	0.59
Cardio	0.81	0.28	0.59	0.33	0.57	0.81	0.3	0.58	0.32	0.57
iPSCs	0.81	0.31	0.57	0.32	0.53	0.8	0.33	0.55	0.3	0.54
(C) H3K4me1
	HiCUP					mHiC
Sample	GOTHiC	CHiCAGO	CHiCANE	CHiCMaxima	GOTHiC (LF)	GOTHiC	CHiCAGO	CHiCANE	CHiCMaxima	GOTHiC (LF)
CD34	0.72	0.33	0.34	0.26	0.7	0.71	0.33	0.35	0.23	0.69
GM12878	0.82	0.35	0.44	0.32	0.58	0.82	0.35	0.45	0.32	0.57
Cardio	0.8	0.26	0.6	0.33	0.56	0.8	0.28	0.59	0.32	0.56
iPSCs	0.81	0.3	0.59	0.31	0.53	0.8	0.32	0.57	0.29	0.54
(D) H3K4me3
	HiCUP					mHiC
Sample	GOTHiC	CHiCAGO	CHiCANE	CHiCMaxima	GOTHiC (LF)	GOTHiC	CHiCAGO	CHiCANE	CHiCMaxima	GOTHiC (LF)
CD34	0.72	0.31	0.33	0.27	0.71	0.72	0.31	0.34	0.25	0.7
GM12878	0.82	0.38	0.45	0.34	0.62	0.81	0.37	0.45	0.34	0.6
Cardio	0.82	0.29	0.57	0.35	0.58	0.81	0.31	0.56	0.34	0.58
iPSCs	0.82	0.32	0.58	0.34	0.55	0.81	0.34	0.55	0.32	0.56

[truncated: 3 more sheets: ST11-regulatoryInt_exact, ST12-regulatoryInt_2.5kb, ST13-regulatoryInt_20kb]
